# Supplementary material for: Comparison of Four Dietary Pattern Indices in Australian Baby Boomers: Findings from the Busselton Healthy Ageing Study
Source: Nutrients. 2023 Jan 28;15(3):659. doi: 10.3390/nu15030659 (PMC9922020; doi:10.3390/nu15030659)
Supplement: Supplementary file 1 [file nutrients-15-00659-s001.zip]

Archive with 1 entries (1 files):
- nutrients-2103573-supplementary.pdf
